# Supplementary material for: Heavy Ion-Responsive lncRNA EBLN3P Functions in the Radiosensitization of Non-Small Cell Lung Cancer Cells Mediated by TNPO1
Source: Cancers (Basel). 2023 Jan 13;15(2):511. doi: 10.3390/cancers15020511 (PMC9856274; doi:10.3390/cancers15020511)
Supplement: Supplementary file 1 [file cancers-15-00511-s001.zip]

Archive with 1 entries (1 files):
- cancers-2099457-supplementary.pdf
